# Supplementary material for: Metabolic Potential of Epichloë Endophytes for Host Grass Fungal Disease Resistance
Source: Microorganisms. 2021 Dec 29;10(1):64. doi: 10.3390/microorganisms10010064 (PMC8781568; doi:10.3390/microorganisms10010064)
Supplement: Supplementary file 1 [file microorganisms-10-00064-s001.zip]

Archive with 1 entries (1 files):
- microorganisms-1509766-supplementary.pdf
